# Supplementary material for: Developing a Theoretically Informed Strategy to Enhance Pharmacist-Led Deprescribing in Care Homes for Older People
Source: Pharmacy (Basel). 2025 Sep 16;13(5):133. doi: 10.3390/pharmacy13050133 (PMC12452554; doi:10.3390/pharmacy13050133)
Supplement: Supplementary file 1 [file pharmacy-13-00133-s001.zip]

Archive with 6 entries (5 files):
- pharmacy-3820173-supplementary/
- pharmacy-3820173-supplementary/Supplementary file 1 Interview topic guide-1.pdf
- pharmacy-3820173-supplementary/Supplementary file 2 _Phase 3 Survey (1).pdf
- pharmacy-3820173-supplementary/Supplementary file 3 Mapping interview data to the Theoretical Domains Framework-1.pdf
- pharmacy-3820173-supplementary/supplementary file 4 example consensus workshop discussion.pdf
- pharmacy-3820173-supplementary/supplementary file 5 policy brief.pdf
